# Supplementary material for: Is Early Tobacco–Rice Rotation Associated with Soil Nutrient Legacy and Shifts in Bacterial Ecological Potential in a Subtropical Paddy System?
Source: Plants (Basel). 2026 Jul 21;15(14):2230. doi: 10.3390/plants15142230 (PMC13417327; doi:10.3390/plants15142230)
Supplement: Supplementary file 1 [file plants-15-02230-s001.zip]

Archive with 1 entries (1 files):
- plants-4417171-supplementary.pdf
